# Supplementary material for: Targeting MUC1-C Suppresses Chronic Activation of Cytosolic Nucleotide Receptors and STING in Triple-Negative Breast Cancer
Source: Cancers (Basel). 2022 May 24;14(11):2580. doi: 10.3390/cancers14112580 (PMC9179855; doi:10.3390/cancers14112580)
Supplement: Supplementary file 1 [file cancers-14-02580-s001.zip]

Archive with 2 entries (2 files):
- cancers-1687207 original images.pdf
- cancers-1687207 supplementary.pdf
